# Supplementary material for: MYCN is a novel oncogenic target in adult B‐ALL that activates the Wnt/β‐catenin pathway by suppressing DKK3
Source: J Cell Mol Med. 2018 Apr 19;22(7):3627–37. doi: 10.1111/jcmm.13644 (PMC6010754; doi:10.1111/jcmm.13644)
Supplement: Supplementary file 1 [file JCMM-22-3627-s001.xlsx]

## Sheet: Sheet1
Table 1. Patient characteristics
Patients No.	Gender	Age (Years)	WBC count (X109)	Platelet count (X109)	Hemoglobin level (g/dL)	Immnophenotype	Cytogenetics	Fusion genes	Clinical diagnosis
P1	F	46	105	12.4	108	B lymphoblastic	Diploid	(-)	B-ALLinitial diagnosis
			4.6	116	112	B lymphoblastic			B-ALL CR
			201	11	76	B lymphoblastic			B-ALL Relapse
P2	F	22	16	10	86	B lymphoblastic	Diploid	(-)	B-ALLinitial diagnosis
			5.1	243	112	B lymphoblastic			B-ALL CR
			40.8	167	88	B lymphoblastic			B-ALL Relapse
P3	F	21	68.13	21.01	98.34	B lymphoblastic	Insufficient metaphases	(-)	B-ALLinitial diagnosis
			4	156	121	B lymphoblastic			B-ALL CR
			140	8.4	97	B lymphoblastic			B-ALL Relapse
P4	M	40	44	190	69	B lymphoblastic	Diploid	EVI1(+)	B-ALLinitial diagnosis
			5.6	114	126	B lymphoblastic			B-ALL CR
			68	12.5	101	B lymphoblastic			B-ALL Relapse
P5	M	53	21.3	17.1	89	B lymphoblastic	Diploid	BCR-ABL(+)	B-ALLinitial diagnosis
			4.1	135	138	B lymphoblastic			B-ALL CR
			10.9	72	98	B lymphoblastic			B-ALL Relapse
P6	M	24	34.4	43	111	B lymphoblastic	Hyperdiploid	E2A/PBX1(-)	B-ALLinitial diagnosis
			4.13	245	119	B lymphoblastic			B-ALL CR
			15.9	89	67.9	B lymphoblastic			B-ALL Relapse
P7	M	40	2.1	38.87	102	B lymphoblastic	Insufficient metaphases	(-)	B-ALLinitial diagnosis
			3.5	101	117	B lymphoblastic			B-ALL CR
			6.9	73	80	B lymphoblastic			B-ALL Relapse
P8	M	37	9.68	18	105	B lymphoblastic	t(v;11q23)	MLL-AF4(+)	B-ALLinitial diagnosis
			6.7	256	115	B lymphoblastic			B-ALL CR
			5.39	73	78	B lymphoblastic			B-ALL Relapse
P9	F	28	4.7	38.87	109	B lymphoblastic	Diploid	(-)	B-ALLinitial diagnosis
			3.83	128	111	B lymphoblastic			B-ALL CR
			3.5	10	50	B lymphoblastic			B-ALL Relapse
P10	F	77	93	38	86	B lymphoblastic	t(12;21)	TEL-AML1(+)	B-ALLinitial diagnosis
			9.28	125	105	B lymphoblastic			B-ALL CR
			44	190	64	B lymphoblastic			B-ALL Relapse
P11	F	17	131	61	56.9	B lymphoblastic	Hyperdiploid	(-)	B-ALLinitial diagnosis
			4.6	176	109	B lymphoblastic			B-ALL CR
			36.9	169	99.8	B lymphoblastic			B-ALL Relapse
P12	M	20	95.7	26	66.54	B lymphoblastic	t(1;19)	E2A/PBX1(+)	B-ALLinitial diagnosis
			5.43	198	102	B lymphoblastic			B-ALL CR
			69	30.1	53	B lymphoblastic			B-ALL Relapse
F: female; M:male;CR:complete remission
	(-)means no specific fusion gene was found
